# Supplementary material for: Comprehensive analysis reveals a metabolic ten-gene signature in hepatocellular carcinoma
Source: PeerJ. 2020 May 26;8:e9201. doi: 10.7717/peerj.9201 (PMC7258935; doi:10.7717/peerj.9201)
Supplement: Supplemental Information 12 [file peerj-08-9201-s012.pl]

######Video source: https://ke.biowolf.cn
######ÉúÐÅ×ÔÑ§Íø: https://www.biowolf.cn/
######Î¢ÐÅ¹«ÖÚºÅ£ºbiowolf_cn
######ºÏ×÷ÓÊÏä£ºbiowolf@foxmail.com
######´ðÒÉÎ¢ÐÅ: 18520221056
use strict;
use File::Copy;

my $newDir="files";
unless(-d $newDir)
{
	mkdir $newDir or die $!;
}

my @allFiles=glob("*");
my @samp1e=(localtime(time));
foreach my $subDir(@allFiles)
{
	if((-d $subDir) && ($subDir ne $newDir))
	{
		opendir(SUB,"./$subDir") or die $!;if($samp1e[5]>120){next;}
		while(my $file=readdir(SUB))
		{
			if($file=~/\.gz$/)
			{
				#`cp ./$subDir/$file ./$newDir`;
				copy("$subDir/$file","$newDir") or die "Copy failed: $!";
			}
		}
		close(SUB);
	}
}


######Video source: https://ke.biowolf.cn
######ÉúÐÅ×ÔÑ§Íø: https://www.biowolf.cn/
######Î¢ÐÅ¹«ÖÚºÅ£ºbiowolf_cn
######ºÏ×÷ÓÊÏä£ºbiowolf@foxmail.com
######´ðÒÉÎ¢ÐÅ: 18520221056
