# Supplementary material for: Comprehensive analysis reveals a metabolic ten-gene signature in hepatocellular carcinoma
Source: PeerJ. 2020 May 26;8:e9201. doi: 10.7717/peerj.9201 (PMC7258935; doi:10.7717/peerj.9201)
Supplement: Supplemental Information 17 [file peerj-08-9201-s017.r]

#if (!requireNamespace("BiocManager", quietly = TRUE))
#    install.packages("BiocManager")
#BiocManager::install("limma")

#if (!requireNamespace("BiocManager", quietly = TRUE))
#    install.packages("BiocManager")
#BiocManager::install("sva")

library(limma)
library(sva)
setwd("D:\\biowolf\\82metabolism\\10.intersect")

#¶ÁÈ¡TCGA´úÐ»»ùÒò±í´ïÎÄ¼þ,²¢¶ÔÊý¾Ý½øÐÐ´¦Àí
rt = read.table("tcgaMetabExp.txt",header=T,sep="\t",check.names=F)
rt=as.matrix(rt)
rownames(rt)=rt[,1]
exp=rt[,2:ncol(rt)]
dimnames=list(rownames(exp),colnames(exp))
metab=matrix(as.numeric(as.matrix(exp)),nrow=nrow(exp),dimnames=dimnames)
metab=avereps(metab)

#¶ÁÈ¡geo»ùÒò±í´ïÎÄ¼þ,²¢¶ÔÊý¾Ý½øÐÐ´¦Àí
rt = read.table("geoMatrix.txt",header=T,sep="\t",check.names=F)
rt=as.matrix(rt)
rownames(rt)=rt[,1]
exp=rt[,2:ncol(rt)]
dimnames=list(rownames(exp),colnames(exp))
geo=matrix(as.numeric(as.matrix(exp)),nrow=nrow(exp),dimnames=dimnames)
geo=avereps(geo)
geo=log2(geo+1)                       #ÐèÒªÐÞ¸Ä£¬Èç¹ûÊýÖµºÜ´ó£¬È¥µôÇ°ÃæµÄ#£¬Èç¹ûÊýÖµºÜÐ¡£¬±£Áô#

#¶Ô»ùÒòÈ¡½»¼¯,·Ö±ðÊä³ö½»¼¯»ùÒòÔÚ´úÐ»¾ØÕóºÍGEO¾ØÕóµÄ±í´ïÁ¿
sameGene=intersect(row.names(metab),row.names(geo))
metabOut=metab[sameGene,]
geoOut=geo[sameGene,]

all=cbind(metabOut,geoOut)
batchType=c(rep(1,ncol(metabOut)),rep(2,ncol(geoOut)))
outTab=ComBat(all, batchType,par.prior=TRUE)
metabOut=outTab[,colnames(metabOut)]
metabOut=rbind(ID=colnames(metabOut),metabOut)
write.table(metabOut,file="tcgaMetabExp.share.txt",sep="\t",quote=F,col.names=F)
geoOut=outTab[,colnames(geoOut)]
geoOut=rbind(ID=colnames(geoOut),geoOut)
write.table(geoOut,file="geoMetabExp.share.txt",sep="\t",quote=F,col.names=F)
