# Supplementary material for: Comprehensive analysis reveals a metabolic ten-gene signature in hepatocellular carcinoma
Source: PeerJ. 2020 May 26;8:e9201. doi: 10.7717/peerj.9201 (PMC7258935; doi:10.7717/peerj.9201)
Supplement: Supplemental Information 23 [file peerj-08-9201-s023.r]

#install.packages("survival")
#install.packages("survminer")

library(survival)
library("survminer")
setwd("D:\\biowolf\\metabolism\\16.survival")              #ÉèÖÃ¹¤×÷Ä¿Â¼

bioSurvival=function(inputFile=null,outFile=null){
		rt=read.table(inputFile,header=T,sep="\t")                   #¶ÁÈ¡ÊäÈëÎÄ¼þ
		#±È½Ï¸ßµÍ·çÏÕ×éÉú´æ²îÒì£¬µÃµ½ÏÔÖøÐÔpÖµ
		diff=survdiff(Surv(futime, fustat) ~risk,data = rt)
		pValue=1-pchisq(diff$chisq,df=1)
		pValue=signif(pValue,4)
		pValue=format(pValue, scientific = TRUE)
		fit <- survfit(Surv(futime, fustat) ~ risk, data = rt)
		
		#»æÖÆÉú´æÇúÏß
		surPlot=ggsurvplot(fit, 
		           data=rt,
		           conf.int=TRUE,
		           pval=paste0("p=",pValue),
		           pval.size=4,
		           risk.table=TRUE,
		           legend.labs=c("High risk", "Low risk"),
		           legend.title="Risk",
		           xlab="Time(years)",
		           break.time.by = 1,
		           risk.table.title="",
		           palette=c("red", "blue"),
		           risk.table.height=.25)
		pdf(file=outFile,onefile = FALSE,width = 6.5,height =5.5)
		print(surPlot)
		dev.off()
}
bioSurvival(inputFile="tcgaRisk.txt",outFile="tcgaRisk.pdf")
bioSurvival(inputFile="geoRisk.txt",outFile="geoRisk.pdf")
