# Supplementary material for: Comprehensive analysis reveals a metabolic ten-gene signature in hepatocellular carcinoma
Source: PeerJ. 2020 May 26;8:e9201. doi: 10.7717/peerj.9201 (PMC7258935; doi:10.7717/peerj.9201)
Supplement: Supplemental Information 24 [file peerj-08-9201-s024.r]

#install.packages("pheatmap")

library(pheatmap)
setwd("D:\\biowolf\\metabolism\\17.riskPlot")             #ÉèÖÃ¹¤×÷Ä¿Â¼

bioRiskPlot=function(inputFile=null,riskScoreFile=null,survStatFile=null,heatmapFile=null){
		rt=read.table(inputFile,sep="\t",header=T,row.names=1,check.names=F)   #¶ÁÈ¡ÊäÈëÎÄ¼þ
		rt=rt[order(rt$riskScore),]                                            #°´ÕÕriskScore¶ÔÑùÆ·ÅÅÐò
		
		#»æÖÆ·çÏÕÇúÏß
		riskClass=rt[,"risk"]
		lowLength=length(riskClass[riskClass=="low"])
		highLength=length(riskClass[riskClass=="high"])
		line=rt[,"riskScore"]
		line[line>10]=10
		pdf(file=riskScoreFile,width = 10,height = 3.5)
		plot(line, type="p", pch=20,
		     xlab="Patients (increasing risk socre)", ylab="Risk score",
		     col=c(rep("green",lowLength),rep("red",highLength)) )
		abline(h=median(rt$riskScore),v=lowLength,lty=2)
		legend("topleft", c("High risk", "low Risk"),bty="n",pch=19,col=c("red","green"),cex=1.2)
		dev.off()
		
		#»æÖÆÉú´æ×´Ì¬Í¼
		color=as.vector(rt$fustat)
		color[color==1]="red"
		color[color==0]="green"
		pdf(file=survStatFile,width = 10,height = 3.5)
		plot(rt$futime, pch=19,
		     xlab="Patients (increasing risk socre)", ylab="Survival time (years)",
		     col=color)
		legend("topleft", c("Dead", "Alive"),bty="n",pch=19,col=c("red","green"),cex=1.2)
		abline(v=lowLength,lty=2)
		dev.off()
		
		#»æÖÆ·çÏÕÈÈÍ¼
		rt1=rt[c(3:(ncol(rt)-2))]
		rt1=log2(rt1+1)
		rt1=t(rt1)
		annotation=data.frame(type=rt[,ncol(rt)])
		rownames(annotation)=rownames(rt)
		pdf(file=heatmapFile,width = 10,height = 3.5)
		pheatmap(rt1, 
		         annotation=annotation, 
		         cluster_cols = FALSE,
		         fontsize_row=11,
		         show_colnames = F,
		         fontsize_col=3,
		         color = colorRampPalette(c("green", "black", "red"))(50) )
		dev.off()
}
bioRiskPlot(inputFile="geoRisk.txt",riskScoreFile="geo.riskScore.pdf",survStatFile="geo.survStat.pdf",heatmapFile="geo.heatmap.pdf")
bioRiskPlot(inputFile="tcgaRisk.txt",riskScoreFile="tcga.riskScore.pdf",survStatFile="tcga.survStat.pdf",heatmapFile="tcga.heatmap.pdf")
